# Supplementary material for: Visualizing and Quantifying microRNA‐Induced DNA Origami Separation at the Nanoscale
Source: Angew Chem Int Ed Engl. 2026 Mar 13;65(17):e6443787. doi: 10.1002/anie.6443787 (PMC13098309; doi:10.1002/anie.6443787)
Supplement: Supplementary file 2 — Supporting File 2: anie71789‐sup‐0002‐MovieS.zip. [file ANIE-65-e6443787-s001.zip]

Archive with 9 entries (9 files):
- anie71789-sup-0006-Movie 5.mp4
- anie71789-sup-0007-Movie 6.mp4
- anie71789-sup-0008-Movie 7.mp4
- anie71789-sup-0009-Movie 8.mp4
- anie71789-sup-0010-Movie 9.mp4
- anie71789-sup-0002-Movie 1.mp4
- anie71789-sup-0003-Movie 2.mp4
- anie71789-sup-0004-Movie 3.mp4
- anie71789-sup-0005-Movie 4.mp4
